# Supplementary material for: Enantioselective Pictet–Spengler-Type Reaction via a Helically Chiral Anion as an Access to 4,5-Dihydropyrrolo[1,2‑a]quinoxaline Scaffolds
Source: J Org Chem. 2025 Jul 1;90(27):9380–93. doi: 10.1021/acs.joc.5c00638 (PMC12261325; doi:10.1021/acs.joc.5c00638)
Supplement: Supplementary file 2 [file jo5c00638_si_002.zip]

Archive with 139 entries (94 files):
- FIDs/1b/
- FIDs/1b/13C.mnova
- FIDs/1b/1H.mnova
- FIDs/1c/
- FIDs/1c/13C.mnova
- FIDs/1c/1H.mnova
- FIDs/1d/
- FIDs/1d/13C.mnova
- FIDs/1d/1H.mnova
- FIDs/1e/
- FIDs/1e/13C.mnova
- FIDs/1e/1H.mnova
- FIDs/1f/
- FIDs/1f/13C.mnova
- FIDs/1f/19F.mnova
- FIDs/1f/1H.mnova
- FIDs/1g/
- FIDs/1g/13C.mnova
- FIDs/1g/1H.mnova
- FIDs/1h/
- FIDs/1h/13C.mnova
- FIDs/1h/1H.mnova
- FIDs/2i/
- FIDs/2i/13C.mnova
- FIDs/2i/1H.mnova
- FIDs/2s/
- FIDs/2s/13C.mnova
- FIDs/2s/1H.mnova
- FIDs/3aa/
- FIDs/3aa/13C.mnova
- FIDs/3aa/1H.mnova
- FIDs/3b/
- FIDs/3b/13C.mnova
- FIDs/3b/1H.mnova
- FIDs/3bb/
- FIDs/3bb/13C.mnova
- FIDs/3bb/1H.mnova
- FIDs/3c/
- FIDs/3c/13C.mnova
- FIDs/3c/1H.mnova
- FIDs/3cc/
- FIDs/3cc/13C.mnova
- FIDs/3cc/1H.mnova
- FIDs/3d/
- FIDs/3d/13C.mnova
- FIDs/3d/1H.mnova
- FIDs/3dd/
- FIDs/3dd/13C.mnova
- FIDs/3dd/19F.mnova
- FIDs/3dd/1H.mnova
- FIDs/3e/
- FIDs/3e/13C.mnova
- FIDs/3e/1H.mnova
- FIDs/3g/
- FIDs/3g/13C.mnova
- FIDs/3g/1H.mnova
- FIDs/3h/
- FIDs/3h/13C.mnova
- FIDs/3h/1H.mnova
- FIDs/3i/
- FIDs/3i/13C.mnova
- FIDs/3i/1H.mnova
- FIDs/3j/
- FIDs/3j/13C.mnova
- FIDs/3j/1H.mnova
- FIDs/3k/
- FIDs/3k/13C.mnova
- FIDs/3k/1H.mnova
- FIDs/3l/
- FIDs/3l/13C.mnova
- FIDs/3l/1H.mnova
- FIDs/3m/
- FIDs/3m/13C.mnova
- FIDs/3m/1H.mnova
- FIDs/3n/
- FIDs/3n/13C.mnova
- FIDs/3n/1H.mnova
- FIDs/3o/
- FIDs/3o/13C.mnova
- FIDs/3o/1H.mnova
- FIDs/3p/
- FIDs/3p/13C.mnova
- FIDs/3p/1H.mnova
- FIDs/3q/
- FIDs/3q/13C.mnova
- FIDs/3q/19F.mnova
- FIDs/3q/1H.mnova
- FIDs/3r/
- FIDs/3r/13C.mnova
- FIDs/3r/19F.mnova
- FIDs/3r/1H.mnova
- FIDs/3s/
- FIDs/3s/13C.mnova
- FIDs/3s/1H.mnova
- FIDs/3t/
- FIDs/3t/13C.mnova
- FIDs/3t/1H.mnova
- FIDs/3u/
- FIDs/3u/13C.mnova
- FIDs/3u/1H.mnova
- FIDs/3y/
- FIDs/3y/13C.mnova
- FIDs/3y/1H.mnova
- FIDs/3z/
- FIDs/3z/13C.mnova
- FIDs/3z/1H.mnova
- FIDs/4/
- FIDs/4/13C.mnova
- FIDs/4/1H.mnova
- FIDs/5/
- FIDs/5/13C.mnova
- FIDs/5/1H.mnova
- FIDs/C1/
- FIDs/C1/13C.mnova
- FIDs/C1/1H.mnova
- FIDs/C2/
- FIDs/C2/13C.mnova
- FIDs/C2/1H.mnova
- FIDs/C3/
- FIDs/C3/13C.mnova
- FIDs/C3/1H.mnova
- FIDs/C4/
- FIDs/C4/13C.mnova
- FIDs/C4/1H.mnova
- FIDs/C5/
- FIDs/C5/13C.mnova
- FIDs/C5/1H.mnova
- FIDs/PCCP/
- FIDs/PCCP/13C.mnova
- FIDs/PCCP/1H.mnova
- FIDs/SM1/
- FIDs/SM1/13C.mnova
- FIDs/SM1/1H.mnova
- FIDs/SM2/
- FIDs/SM2/13C.mnova
- FIDs/SM2/1H.mnova
- FIDs/SM3/
- FIDs/SM3/13C.mnova
- FIDs/SM3/1H.mnova
