# Supplementary material for: Enantioselective Pictet–Spengler-Type Reaction via a Helically Chiral Anion as an Access to 4,5-Dihydropyrrolo[1,2‑a]quinoxaline Scaffolds
Source: J Org Chem. 2025 Jul 1;90(27):9380–93. doi: 10.1021/acs.joc.5c00638 (PMC12261325; doi:10.1021/acs.joc.5c00638)
Supplement: Supplementary file 3 [file jo5c00638_si_003.xyz]

200
# R
8 -3.406896 1.467130 1.361893
8 -0.030044 3.435513 1.409872
8 2.868564 1.067153 1.100201
8 1.231098 -2.883584 -0.425726
8 -1.897097 -2.971928 0.919237
8 -3.703907 -0.537930 0.389548
8 -1.659477 3.285189 -0.131668
8 2.158550 2.364279 -0.571059
8 2.562245 -1.113100 -0.827460
8 -1.696443 -2.596766 -1.266617
6 -1.551556 0.323864 0.398591
6 -0.539607 1.327027 0.417303
6 0.688417 0.712009 0.184898
6 0.452836 -0.677223 -0.011712
6 -0.928238 -0.908121 0.133071
6 -2.952024 0.516715 0.764729
6 -5.028868 -0.683737 0.900039
1 4.981346 -0.344492 -0.718356
6 3.637531 -1.897115 -1.325507
6 -0.706022 2.777189 0.647296
6 -2.116909 4.625184 0.061062
1 2.166445 3.913073 -4.326170
6 3.148455 3.420400 -4.392527
6 -2.136916 -3.921581 -1.607379
6 1.416176 -1.680314 -0.424000
6 2.006706 1.372213 0.292690
6 -1.558557 -2.248232 -0.004826
1 7.146153 -2.480606 -3.007832
1 3.383564 6.754036 1.569373
6 3.368820 3.130932 -0.534809
1 5.676172 2.677344 -3.495424
1 5.153796 6.863049 1.731425
6 4.303459 6.163886 1.711749
1 4.775532 1.219446 -3.945979
6 6.264091 -1.940769 -2.625939
1 6.048177 -3.208834 -0.913213
1 6.432049 -0.870107 -2.842899
1 3.886791 4.178628 -4.700944
1 4.761581 -1.616402 0.484945
6 4.890632 -1.437861 -0.593433
6 1.618486 -1.044866 2.929482
6 -2.070975 -0.793194 3.891979
6 -0.850169 -1.363336 3.515579
8 -0.790429 -2.706146 3.283883
1 -1.309979 -2.878346 2.451457
6 0.276739 -0.541580 3.336852
1 0.955188 1.505940 3.225897
6 0.116299 0.846836 3.464704
1 -1.194312 2.493495 3.881078
6 -1.096933 1.408955 3.828600
1 -3.161097 1.009091 4.325155
6 -2.194764 0.578962 4.057731
1 -2.922364 -1.460952 4.035460
1 0.944160 -2.979055 2.925620
1 2.048494 -0.465035 2.105138
1 2.794758 -1.063877 7.349619
6 2.989770 -1.002141 6.281704
6 2.961813 -0.407346 4.072397
1 1.896014 0.801473 5.615408
6 2.525515 -0.057513 5.392166
7 3.801600 -1.539840 4.255961
7 1.782393 -2.405230 2.788315
1 3.341605 0.356248 3.384715
6 3.026577 -2.932936 2.480047
6 3.238404 -3.970188 1.567048
1 2.391753 -4.341454 0.989947
6 4.525982 -4.459092 1.369659
1 4.685359 -5.256770 0.641269
6 5.616376 -3.929842 2.064647
1 6.622868 -4.308158 1.879292
6 5.417695 -2.912291 2.994062
1 6.247560 -2.494807 3.567517
6 4.130339 -2.428303 3.196636
6 3.744942 -1.924335 5.533774
1 4.190627 -2.868399 5.846121
1 3.909036 -0.607674 -2.976557
1 7.304458 -1.787482 0.709421
1 3.235785 -1.922413 -5.649349
1 8.302529 -2.147367 -0.723564
1 4.889424 -3.499896 -3.199682
6 3.748386 -1.691418 -2.840067
6 2.452863 -2.041340 -3.603292
1 1.495195 -1.610792 -5.511748
1 1.632512 -1.538476 -3.065071
6 5.003009 -2.411637 -3.348329
1 1.144562 -3.707852 -4.080855
1 2.868712 -4.101395 -4.225791
1 2.104057 -3.959009 -2.613401
6 2.134072 -3.537244 -3.628752
1 7.541082 -0.548910 -0.543874
1 5.112011 -2.256937 -4.432784
6 6.154079 -2.124814 -1.109742
1 -2.947402 -4.205647 -0.916340
6 -0.955136 -4.872397 -1.437649
1 -0.099738 -4.439687 -1.979639
1 -0.666849 -4.894873 -0.377464
6 -1.225169 -6.282560 -1.957442
1 -2.053658 -6.718705 -1.367429
6 -1.685132 -6.206709 -3.413386
1 -0.853658 -5.820069 -4.030807
1 -1.918805 -7.214550 -3.794171
6 -2.899986 -5.296740 -3.556742
1 -3.738747 -5.745705 -2.997429
1 -3.222966 -5.248385 -4.609015
6 -2.647438 -3.868032 -3.049867
1 -1.815645 -3.450962 -3.647644
6 -3.877784 -2.960854 -3.298053
1 -4.117916 -3.111269 -4.366545
6 -5.114512 -3.383182 -2.501214
1 -5.972014 -2.741134 -2.755249
1 -4.946266 -3.282728 -1.417864
1 -5.413894 -4.422202 -2.701986
6 0.002807 -7.171174 -1.784742
1 -0.187492 -8.194391 -2.144099
1 0.305160 -7.232466 -0.727924
1 0.855967 -6.766198 -2.353724
6 -3.603769 -1.464060 -3.117005
1 -2.666095 -1.163734 -3.607684
1 -3.525446 -1.180952 -2.058623
1 -4.421737 -0.876032 -3.562320
6 7.395477 -1.628691 -0.376333
1 3.436565 -2.956334 -1.101668
1 -5.182049 0.078615 1.679978
6 -5.102532 -2.078370 1.510626
1 -4.354556 -2.155460 2.314333
1 -4.795285 -2.810575 0.743827
6 -6.498363 -2.429968 2.023955
1 -6.750621 -1.718118 2.832942
6 -7.522731 -2.231766 0.904179
1 -8.538095 -2.438013 1.280887
1 -7.326296 -2.971659 0.106472
6 -7.452391 -0.822844 0.320116
1 -7.728095 -0.097157 1.105013
1 -8.198995 -0.711227 -0.480945
6 -6.055933 -0.488808 -0.220658
1 -5.810899 -1.244200 -0.985193
6 -5.961655 0.884408 -0.917990
1 -4.898291 1.026783 -1.174537
6 -6.382735 2.059068 -0.035015
1 -5.777468 2.112773 0.880755
1 -7.448357 2.001260 0.239666
1 -6.238255 3.006975 -0.573511
6 -6.738973 0.890956 -2.236327
1 -6.543518 1.816937 -2.798606
1 -7.826936 0.834517 -2.070179
1 -6.452171 0.042512 -2.876943
6 -6.540036 -3.841102 2.601498
1 -7.539244 -4.083645 2.995067
1 -5.813823 -3.960662 3.420192
1 -6.293799 -4.585612 1.826639
6 2.465256 -1.453831 -5.015880
1 3.094002 2.670558 -5.196977
1 -1.652217 5.024739 0.976239
6 -3.629216 4.539032 0.231248
1 -3.850547 3.910945 1.106079
1 -4.037406 4.000725 -0.642231
6 -4.290613 5.912653 0.338651
1 -3.881476 6.415409 1.235841
6 -3.907581 6.759473 -0.876989
1 -4.345375 6.300861 -1.782598
1 -4.345901 7.767635 -0.792241
6 -2.392785 6.858648 -1.030352
1 -1.990365 7.391952 -0.152326
1 -2.139214 7.473254 -1.908215
6 -1.715896 5.484823 -1.143847
1 -2.139708 4.972663 -2.027695
6 -0.187044 5.568100 -1.359616
1 0.207459 4.545078 -1.235342
6 0.151985 6.003696 -2.786728
1 1.241699 6.001301 -2.948837
1 -0.204054 7.024732 -2.999447
1 -0.298495 5.327438 -3.529789
6 0.519938 6.459675 -0.338141
1 1.606796 6.436479 -0.502099
1 0.336046 6.118755 0.691764
1 0.206573 7.511674 -0.425024
6 -5.802435 5.803187 0.507675
1 -6.064933 5.173994 1.371720
1 -6.263240 5.349820 -0.384994
1 -6.260798 6.793836 0.652699
1 2.657954 -0.369490 -4.994426
1 4.237604 5.679756 2.698126
1 4.206656 2.435403 -0.358801
6 3.293281 4.138859 0.605146
1 3.260833 3.596017 1.560699
1 2.335062 4.673218 0.520225
6 4.457206 5.132454 0.598087
1 5.388718 4.563235 0.781043
6 4.591600 5.789180 -0.778448
1 3.711711 6.431524 -0.961028
1 5.469940 6.455155 -0.792046
6 4.702666 4.749038 -1.889338
1 5.632818 4.173032 -1.741747
1 4.797597 5.245301 -2.867810
6 3.505258 3.792077 -1.906000
1 2.591748 4.400539 -2.033694
6 3.528269 2.767052 -3.063117
1 2.745292 2.027247 -2.829888
6 4.853936 2.012708 -3.186453
1 5.145155 1.531039 -2.239712
200
# S
7 -3.700961 -1.331450 4.826093
7 -2.104231 -1.722198 2.782088
6 -1.879392 -0.434554 3.194899
6 1.886928 -0.241820 3.764633
6 0.641629 -0.791272 3.433077
8 0.548568 -2.095024 3.081191
1 1.334423 -2.299909 2.510632
6 -0.496382 0.035738 3.434198
1 -1.201518 2.064437 3.613797
6 -0.333084 1.405492 3.689143
1 1.003384 3.022071 4.156202
6 0.903568 1.948411 3.993875
1 3.005153 1.517103 4.265754
6 2.017661 1.108928 4.046435
1 2.759795 -0.895836 3.754613
1 -1.295577 -2.313717 2.582007
1 -2.484339 0.285049 2.628655
1 -1.811895 -1.836338 7.471915
6 -2.308278 -1.440719 6.589177
6 -2.888365 -0.171075 4.783155
1 -1.377039 0.541269 6.259148
6 -2.085388 -0.231459 5.965969
1 -3.392420 0.751926 4.490966
6 -3.419524 -2.150540 2.606924
6 -3.885313 -2.871039 1.507889
1 -3.174553 -3.106923 0.717138
6 -5.223170 -3.252126 1.456258
1 -5.582134 -3.804611 0.585344
6 -6.111449 -2.925670 2.483200
1 -7.161244 -3.215803 2.416568
6 -5.651103 -2.238367 3.604156
1 -6.312173 -2.000779 4.439633
6 -4.314214 -1.865470 3.656076
6 -3.283274 -2.111591 5.828752
1 -3.654192 -3.131728 5.923439
8 -1.198464 -3.082843 0.112766
8 -3.210285 0.268230 0.500369
8 -0.671580 3.329350 1.253797
8 3.233997 1.658727 1.347679
8 2.639703 -2.155646 1.405422
8 0.856086 -3.085808 -0.778124
8 -2.591647 -0.793705 -1.377369
8 -1.673257 2.736534 -0.660444
8 1.973949 3.034039 0.097393
8 3.579669 -0.847151 -0.139942
6 0.066154 -1.061386 0.031680
6 -0.891684 -0.017120 0.011724
6 -0.223794 1.186097 0.283654
6 1.149341 0.901240 0.466887
6 1.321981 -0.488883 0.323300
6 -0.184142 -2.481039 -0.191940
6 0.860363 -4.508689 -0.913122
1 1.205068 5.467430 -0.029578
6 2.859200 4.136669 0.274024
6 -2.340149 -0.150184 -0.237908
6 -3.899528 -1.302728 -1.662910
1 -2.551282 3.814335 -4.925863
6 -1.624353 4.318787 -4.608535
6 4.891581 -1.367912 0.115222
6 2.225107 1.869032 0.710253
6 -0.852120 2.516697 0.376563
6 2.557427 -1.245339 0.587762
1 4.180627 7.785396 -0.400273
1 -6.263113 4.693882 0.392511
6 -2.288123 4.017386 -0.764822
1 -0.268230 5.900277 -2.588570
1 -6.051506 6.439454 0.668112
6 -5.554829 5.460134 0.748954
1 0.744229 4.681264 -3.389204
6 3.559963 6.878626 -0.490445
1 3.589250 6.465843 1.610095
1 2.814462 7.084361 -1.280585
1 -1.739505 5.395071 -4.815027
1 1.511180 5.076703 1.659498
6 2.010603 5.324422 0.710544
1 2.818908 4.582365 -1.796625
1 1.438790 7.596004 2.196370
1 5.465892 4.138032 -3.201645
1 2.532291 8.714898 1.343936
1 5.211251 5.543566 -0.142393
6 3.604238 4.399138 -1.040420
6 4.418928 3.180169 -1.529043
1 5.267544 2.383088 -3.369740
1 3.756336 2.304080 -1.435338
6 4.423644 5.688372 -0.902096
1 6.135793 1.956822 -1.010696
1 6.421544 3.693498 -0.800382
1 5.419201 2.792626 0.376918
6 5.666105 2.899170 -0.689505
1 1.162036 7.974929 0.481640
1 4.942157 5.906812 -1.848599
6 2.822910 6.614594 0.825539
1 4.792279 -2.414117 0.444989
6 5.519093 -0.537045 1.229509
1 5.414482 0.524701 0.959622
1 4.930413 -0.676642 2.148764
6 6.990257 -0.870126 1.470295
1 7.059128 -1.926617 1.793213
6 7.761373 -0.738912 0.155768
1 7.747745 0.319705 -0.160849
1 8.819557 -1.008866 0.306215
6 7.149214 -1.610797 -0.935797
1 7.254532 -2.668505 -0.638294
1 7.710859 -1.498533 -1.877070
6 5.669172 -1.294179 -1.199712
1 5.612069 -0.240551 -1.529679
6 5.104316 -2.159842 -2.353282
1 5.844748 -2.052591 -3.166882
6 5.026738 -3.650234 -2.012658
1 4.696227 -4.227889 -2.889889
1 4.298401 -3.838349 -1.208345
1 5.995221 -4.063603 -1.694972
6 7.578398 0.005307 2.572341
1 8.634384 -0.242683 2.761426
1 7.025985 -0.116109 3.516716
1 7.526030 1.069541 2.290059
6 3.764595 -1.668090 -2.913126
1 3.764352 -0.577769 -3.061029
1 2.922202 -1.909485 -2.249906
1 3.567978 -2.141431 -3.888159
6 1.943206 7.790733 1.237538
1 3.580081 3.880140 1.065837
1 -0.176376 -4.866114 -0.824974
6 1.692039 -5.094797 0.221199
1 1.213883 -4.843001 1.181278
1 2.676763 -4.597523 0.227550
6 1.871643 -6.607866 0.090752
1 0.870741 -7.074414 0.163035
6 2.434710 -6.944904 -1.292266
1 2.527284 -8.037606 -1.404954
1 3.457377 -6.532486 -1.370562
6 1.569959 -6.370806 -2.412720
1 0.575325 -6.849497 -2.379595
1 2.006116 -6.627892 -3.389911
6 1.416386 -4.849570 -2.296130
1 2.428330 -4.413590 -2.335923
6 0.615159 -4.193557 -3.440315
1 0.582637 -3.117529 -3.202057
6 -0.830072 -4.683977 -3.543117
1 -1.383957 -4.536580 -2.604741
1 -0.882155 -5.752494 -3.807768
1 -1.367297 -4.127882 -4.327074
6 1.334263 -4.335168 -4.782731
1 0.847513 -3.717548 -5.552939
1 1.325474 -5.375796 -5.145118
1 2.384522 -4.012771 -4.709446
6 2.738371 -7.164136 1.215946
1 2.842698 -8.257408 1.138231
1 2.309809 -6.932644 2.203117
1 3.749291 -6.726050 1.180440
6 4.774708 3.300658 -3.012008
1 -0.806889 3.949899 -5.246681
1 -4.478118 -1.321299 -0.725587
6 -3.665089 -2.718472 -2.177711
1 -3.129617 -3.295315 -1.409411
1 -2.977326 -2.650374 -3.038090
6 -4.943720 -3.428582 -2.614639
1 -5.608975 -3.508271 -1.733393
6 -5.667630 -2.569963 -3.651860
1 -5.050688 -2.521144 -4.567638
1 -6.621237 -3.042252 -3.939985
6 -5.917872 -1.160721 -3.123494
1 -6.597510 -1.227806 -2.256415
1 -6.445593 -0.563964 -3.882517
6 -4.628537 -0.438217 -2.699702
1 -3.960230 -0.398425 -3.580143
6 -4.870895 1.022168 -2.254770
1 -3.909313 1.395206 -1.863338
6 -5.243262 1.905351 -3.448076
1 -5.360855 2.954305 -3.135673
1 -6.197574 1.599154 -3.905354
1 -4.467857 1.874494 -4.229557
6 -5.904419 1.159083 -1.135511
1 -5.982984 2.210392 -0.818117
1 -5.616067 0.574389 -0.250738
1 -6.908538 0.848018 -1.464897
6 -4.652943 -4.837568 -3.120989
1 -4.150112 -5.443421 -2.351331
1 -3.990229 -4.805800 -4.000912
1 -5.578023 -5.357393 -3.414647
1 3.875450 3.459248 -3.627411
1 -5.360569 5.264857 1.814815
1 -1.576688 4.767450 -0.381567
6 -3.551981 4.075040 0.081010
1 -3.285111 3.894044 1.132904
1 -4.218702 3.254389 -0.230630
6 -4.265100 5.420947 -0.064776
1 -3.586328 6.201378 0.327906
6 -4.512257 5.729812 -1.543958
1 -5.251927 5.006989 -1.935406
1 -4.968644 6.727941 -1.648081
6 -3.237100 5.642711 -2.383330
1 -2.536447 6.437608 -2.070743
1 -3.480499 5.838824 -3.438107
6 -2.563630 4.272159 -2.245283
1 -3.304116 3.517865 -2.561085
6 -1.319972 4.049185 -3.134357
1 -1.081929 2.977561 -3.040556
6 -0.080076 4.816720 -2.671531
1 0.280141 4.450093 -1.699613
